# Supplementary material for: Time preference and personal value: a population-based cross-sectional study in Japan
Source: BMC Psychol. 2020 Aug 17;8:85. doi: 10.1186/s40359-020-00458-6 (PMC7433046; doi:10.1186/s40359-020-00458-6)
Supplement: Supplementary file 2 — Additional file 2. [file 40359_2020_458_MOESM2_ESM.xlsx]

## Sheet: Appendix Table1
Appendix table 1 Person’s correlations among sex, age, socioeconomic indicators, personal value (commitment to value and 11 priority area of value) at present (presented in the upper diagonal) and at age 15 (presented in the lower diagonal), and time preference indicators (discrate and hyperbolic) in the study sample (n=1,880) †
Variables		1	2	3	4	5	6	7	8	9	10	11	12	13	14	15	16	17	18	19	20	21
1	Sex	1	-.030	-.123**	-.269**	.031	.015	-.017	.024	.038	-.085**	.004	-.050*	.063**	.004	-.065**	.012	.170**	.070**	.135**	-.125**	.023
2	Age	-.030	1	-.117**	.010	.294**	-.098**	.070**	-.071**	.032	-.048*	-.016	-.040	.075**	-.004	.048*	-.059*	-.042	.067**	-.021	-.072**	-.001
3	Education	-.123**	-.117**	1	.051*	-.101**	.252**	-.179**	.109**	-.077**	.049*	.040	.006	.030	.057*	.016	.045*	-.017	.092**	-.003	-.094**	.055*
4	Having a job	-.269**	.010	.051*	1	-.060**	-.053*	.023	-.065**	-.003	.065**	-.003	.064**	-.013	-.048*	.062**	.010	-.046*	-.043	-.016	.043	.003
5	Married	.031	.294**	-.101**	-.060**	1	-.047*	.005	.089**	.060**	.024	.043	.104**	.090**	.005	.027	.055*	.145**	.142**	.106**	-.100**	.032
6	Parent education	.015	-.098**	.252**	-.053*	-.047*	1	-.168**	.098**	-.061**	.008	.000	-.009	.027	.013	.016	.021	.006	.014	-.027	-.010	.022
7	Economic hardship at 15	-.017	.070**	-.179**	.023	.005	-.168**	1	-.009	.024	-.023	.037	.051*	.007	-.007	.020	.012	-.009	-.016	.007	.017	.011
8	commitment to value	-.027	-.058*	.109**	-.009	.023	.034	-.009	1	.047*	-.014	.305**	.091**	.219**	.287**	.047*	.295**	.309**	-.041	.178**	-.044	.005
9	Not bothering others	.129**	.080**	.059*	-.042	.001	-.009	-.029	.039	1	.200**	.198**	.203**	.182**	.076**	.058*	.124**	.369**	.118**	.306**	-.026	-.004
10	Being evaluated by others	.113**	-.025	.135**	-.044	.022	.062**	-.047*	.034	.284**	1	.210**	.414**	.140**	.073**	.354**	.108**	.120**	.331**	.270**	-.015	.032
11	Having and keeping a belief	-.021	.035	.146**	.004	.011	.047*	-.031	.290**	.295**	.306**	1	.251**	.402**	.443**	.321**	.498**	.301**	.072**	.093**	-.007	-.023
12	Economically succeeding	-.090**	.077**	.024	.037	.029	-.003	.079**	-.008	.162**	.272**	.311**	1	.279**	.141**	.345**	.205**	.208**	.353**	.432**	-.053*	.011
13	Improving society	-.019	.112**	.114**	.010	.015	.031	-.033	.070**	.336**	.298**	.440**	.449**	1	.389**	.453**	.404**	.304**	.158**	.166**	-.052*	-.008
14	Exploring what you were interested in	-.113**	-.024	.159**	-.001	-.066**	.067**	-.057*	.407**	.068**	.136**	.411**	.123**	.292**	1	.296**	.607**	.251**	.039	.043	.007	.011
15	Having influence on society	-.125**	.069**	.073**	.049*	.014	.030	.004	.072**	.099**	.282**	.336**	.430**	.578**	.283**	1	.391**	.114**	.303**	.092**	-.007	-.013
16	Actively challenging	-.027	.004	.135**	-.009	.032	.055*	-.010	.297**	.113**	.262**	.481**	.232**	.389**	.495**	.410**	1	.378**	.120**	.098**	-.040	.003
17	Cherishing familiar people	.136**	-.019	-.008	-.053*	.052*	-.008	-.041	.188**	.403**	.178**	.324**	.146**	.251**	.195**	.119**	.297**	1	.128**	.353**	-.090**	-.026
18	Graduating from a famous school	.066**	.065**	.357**	-.064**	.042	.182**	-.099**	.021	.192**	.404**	.207**	.332**	.302**	.117**	.298**	.251**	.148**	1	.317**	-.065**	-.012
19	Maintaining a stable life	.077**	.064**	.112**	-.030	.028	.033	.009	-.034	.289**	.223**	.155**	.502**	.299**	.030	.229**	.113**	.295**	.472**	1	-.107**	-.007
20	Discrate	-.125**	-.072**	-.094**	.043	-.100**	-.010	.017	-.033	-.073**	-.067**	-.008	-.021	-.030	-.014	-.006	-.011	-.075**	-.111**	-.092**	1	-.081**
21	Hyperbolic	.023	-.001	.055*	.003	.032	.022	.011	-.037	.013	.009	-.013	-.010	-.016	-.007	-.038	-.019	.019	.028	.038	-.081**	1
† Correlations in the sample used for the analysis of discrete are shown.
* p<0.05, ** p<0.01.

## Sheet: Appendix Table2
Appendix table 2 Pearson’s correlations between personal value (commitment to value and 11 priority area of value) at present and at age 15 in the study sample (n=1,880) †
		Personal value at age 15 (presented in the variable number)
Personal value at present		1	2	3	4	5	6	7	8	9	10	11	12
1	commitment to value	.471**	.033	.077**	.127**	-.021	.025	.165**	-.001	.148**	.135**	.081**	.022
2	Not bothering others	.042	.276**	.082**	.114**	.035	.030	.041	-.008	.078**	.252**	.036	.087**
3	Being evaluated by others	-.020	.048*	.257**	.081**	.148**	.056*	.039	.170**	.078**	.108**	.182**	.126**
4	Having and keeping a belief	.154**	.084**	.127**	.300**	.088**	.173**	.196**	.161**	.288**	.165**	.093**	.069**
5	Economically succeeding	.051*	.017	.150**	.092**	.288**	.041	.077**	.127**	.126**	.107**	.213**	.202**
6	Improving society	.092**	.123**	.105**	.204**	.109**	.397**	.188**	.291**	.236**	.178**	.169**	.086**
7	Exploring what you were interested in	.190**	.027	.088**	.185**	.049*	.158**	.387**	.137**	.281**	.090**	.067**	.006
8	Having influence on society	-.008	.037	.145**	.207**	.247**	.319**	.115**	.480**	.243**	.091**	.195**	.132**
9	Actively challenging	.144**	.047*	.070**	.175**	.072**	.155**	.215**	.166**	.376**	.166**	.099**	.048*
10	Cherishing familiar people	.140**	.147**	.090**	.090**	.016	.033	.135**	-.005	.161**	.396**	.098**	.116**
11	Graduating from a famous school	-.012	.039	.105**	.055*	.187**	.099**	-.024	.123**	.061**	.094**	.344**	.198**
12	Maintaining a stable life	.053*	.106**	.136**	.020	.119**	-.015	.017	-.016	.031	.168**	.180**	.259**
† Correlations in the sample used for the analysis of discrete are shown.
* p<0.05, ** p<0.01.

## Sheet: Appendix Table3
Appendix table 3 Comparison of personal value (commitment to value and 11 priority area of value) at present among the study sample, irrational groups, switching group, and missing group†
		Sample in the analysis (n=1,880)			IR1 (n=75)			IR2 (n=143)			SW (n=51)			IR3 (n=176)			Missing (n=159)			Overall comparison (df=5)
		Mean‡	SD/SE‡		Mean‡	SD/SE‡	p	Mean‡	SD/SE‡	p	Mean‡	SD/SE‡	p	Mean‡	SD/SE‡	p	Mean‡	SD/SE‡	p	F	p
Crude
	commitment to value	28.7798	4.16879		28	3.89733	0.451	28.9231	3.89733	0.997	28.0784	3.89733	0.741	27.5114	3.89733	0.001*	27.4906	3.89733	0.001*	5.938	<0.001*
	Not bothering others	6.2463	0.87875		6.3867	0.7866	0.613	6.3427	0.74214	0.68	6.3529	0.82033	0.915	6.1648	1.06428	0.742	6.3962	0.77964	0.177	1.956	0.082
	Being evaluated by others	4.7665	1.31283		4.7665	1.31283	0.998	4.7413	1.30391	1	4.7451	1.42609	1	4.8068	1.54445	0.998	4.8805	1.30415	0.832	0.296	0.916
	Having and keeping a belief	5.5644	1.11886		5.4667	1.31861	0.954	5.6014	1.008	0.998	5.6667	1.21106	0.975	5.392	1.17096	0.235	5.5975	1.13695	0.998	1.049	0.387
	Economically succeeding	5.3511	1.08507		5.28	1.33112	0.988	5.3357	1.06112	1	5.3922	1.37227	1	5.3864	1.18014	0.997	5.3899	1.18488	0.996	0.152	0.98
	Improving society	4.9957	1.13579		4.8533	1.20465	0.826	5.021	1.12881	1	4.902	1.34544	0.985	4.8068	1.32973	0.177	5.0755	1.13933	0.924	1.334	0.247
	Exploring what you were interested in	5.4096	1.13031		5.4267	1.10494	1	5.3846	1.17439	1	5.098	1.47316	0.252	5.2727	1.26244	0.505	5.3648	1.15518	0.994	1.161	0.326
	Having influence on society	3.8149	1.33635		4.0667	1.3982	0.444	3.7622	1.26133	0.995	3.7059	1.46006	0.985	3.7727	1.45191	0.997	4.1195	1.29441	0.03	2.213	0.05
	Actively challenging	5.2415	1.20809		5.2667	1.17787	1	5.3007	1.04837	0.985	5.2941	1.31597	0.999	5.0795	1.35833	0.371	5.3711	1.1282	0.658	1.093	0.362
	Cherishing familiar people	6.4723	0.83706		6.5067	0.81163	0.999	6.5035	0.82968	0.996	6.1961	0.9802	0.112	6.3295	1.06069	0.163	6.4843	0.87044	1	1.996	0.076
	Graduating from a famous school	4.1426	1.55916		4.3467	1.54652	0.792	4.0979	1.5892	0.999	3.6078	1.53725	0.081	3.6193	1.76877	<0.001*	4.2956	1.52429	0.743	5.405	<0.001*
	Maintaining a stable life	6.108	0.91962		6.0667	0.96329	0.998	6.0769	0.9792	0.998	5.9216	1.19738	0.591	6.0966	1.03471	1	6.1824	1.0054	0.874	0.654	0.658
Sex and age-adjusted
	commitment to value	28.649	0.106		27.903	0.484	0.448803	28.7	0.355	0.997203	27.938	0.588	0.739054	27.423	0.32	0.000595858	27.376	0.334	0.00094573	5.566	<0.001*
	Not bothering others	6.265	0.022		6.387	0.101	0.612106	6.357	0.074	0.679592	6.375	0.123	0.915099	6.196	0.067	0.740818	6.412	0.07	0.176321	0.252	0.939
	Being evaluated by others	4.749	0.034		4.734	0.154	0.997632	4.76	0.113	0.999842	4.726	0.187	0.999995	4.742	0.102	0.997552	4.869	0.107	0.829726	0.098	0.992
	Having and keeping a belief	5.551	0.029		5.449	0.131	0.954105	5.581	0.096	0.997716	5.642	0.159	0.974752	5.386	0.086	0.23495	5.58	0.09	0.998306	1.251	0.283
	Economically succeeding	5.338	0.028		5.294	0.129	0.987787	5.334	0.094	0.999967	5.386	0.156	0.999626	5.352	0.085	0.996938	5.385	0.089	0.996127	1.084	0.367
	Improving society	5.02	0.029		4.84	0.134	0.823932	5.027	0.098	0.999683	4.927	0.163	0.984538	4.864	0.088	0.175001	5.093	0.092	0.923242	4.513	<0.001*
	Exploring what you were interested in	5.39	0.029		5.411	0.133	0.99999	5.366	0.098	0.999696	5.063	0.162	0.251892	5.251	0.088	0.504487	5.341	0.092	0.99365	2.711	0.1
	Having influence on society	3.844	0.034		4.1	0.155	0.441399	3.834	0.114	0.994696	3.729	0.189	0.984433	3.771	0.102	0.997072	4.142	0.107	0.0292482	16.067	0
	Actively challenging	5.211	0.031		5.25	0.14	0.999944	5.258	0.103	0.985357	5.259	0.17	0.999166	5.048	0.092	0.370019	5.344	0.097	0.656921	4.803	0.029
	Cherishing familiar people	6.454	0.021		6.458	0.098	0.998574	6.429	0.072	0.996149	6.178	0.12	0.104266	6.365	0.065	0.153291	6.466	0.068	0.999954	0.002	0.965
	Graduating from a famous school	4.173	0.04		4.322	0.182	0.789632	4.09	0.133	0.998854	3.644	0.221	0.0787916	3.704	0.12	0.000119136	4.319	0.126	0.740217	0.131	0.718
	Maintaining a stable life	6.094	0.024		6.027	0.109	0.997858	6.014	0.08	0.997641	5.911	0.132	0.583644	6.13	0.072	0.999972	6.169	0.075	0.870539	14.493	<0.001*
Fully adjusted§
	commitment to value	27.622	0.313		27.03	0.547	0.434729	27.814	0.456	0.99703	27.15	0.645	0.728828	26.615	0.417	<0.001	26.591	0.429	<0.001	3.81	0.002
	Not bothering others	6.295	0.066		6.427	0.116	0.609123	6.366	0.097	0.676894	6.405	0.137	0.914117	6.216	0.088	0.738455	6.423	0.091	0.173894	0.304	0.91
	Being evaluated by others	4.607	0.101		4.605	0.176	0.997622	4.621	0.147	0.999842	4.607	0.208	0.999994	4.607	0.135	0.997542	4.742	0.138	0.829229	0.157	0.978
	Having and keeping a belief	5.335	0.085		5.257	0.149	0.953813	5.373	0.124	0.997699	5.457	0.176	0.974584	5.195	0.114	0.233504	5.39	0.117	0.998294	1.028	0.399
	Economically succeeding	5.19	0.084		5.173	0.146	0.987413	5.176	0.122	0.999966	5.285	0.173	0.999614	5.214	0.112	0.99684	5.242	0.115	0.996004	1.203	0.305
	Improving society	4.959	0.087		4.789	0.153	0.822369	4.985	0.127	0.999679	4.905	0.18	0.984358	4.823	0.116	0.172886	5.054	0.12	0.922456	3.817	0.002*
	Exploring what you were interested in	5.272	0.087		5.312	0.152	0.99999	5.281	0.127	0.999692	4.961	0.18	0.249603	5.159	0.116	0.501907	5.262	0.12	0.99358	3.233	0.072
	Having influence on society	3.77	0.102		4.027	0.178	0.440966	3.759	0.148	0.994686	3.669	0.209	0.984406	3.699	0.136	0.997067	4.082	0.139	0.0291544	8.332	0.004*
	Actively challenging	5.075	0.091		5.144	0.16	0.999943	5.135	0.133	0.985137	5.164	0.188	0.999152	4.934	0.122	0.366389	5.238	0.125	0.653786	1.337	0.248
	Cherishing familiar people	6.384	0.064		6.41	0.112	0.998516	6.351	0.093	0.995998	6.148	0.132	0.0994137	6.311	0.085	0.147133	6.395	0.088	0.999952	0.033	0.856
	Graduating from a famous school	3.663	0.117		3.899	0.206	0.781214	3.634	0.171	0.998785	3.239	0.242	0.0729109	3.283	0.157	<0.001*	3.89	0.161	0.73048	0.775	0.379
	Maintaining a stable life	6.013	0.071		5.971	0.124	0.997819	5.933	0.103	0.997599	5.863	0.146	0.579793	6.065	0.095	0.999972	6.098	0.097	0.868784	15.128	<0.001*
† Irrational group 1 (IR1): selecting reward in distant future that was lower (-5% gain) than one in near future; Irrational group 2 (IR2): selecting reward in distant future that was same (0% gain) as one in near future; Irrational group 3 (IR3): selecting reward in near future despite of gain to be obtained in distant future; SW: switching near and distant future rewards multiple times; missing…
‡ For crude analysis, means and standard deviations (SDs) are shown; for adjusted analyses, adjusted means and standard errors (SEs) are shown.
	Overall ps across the groups (df=5) and post-hoc ps using Dunnett compared to the sample used in the main analysis are also shown.
§ Adjusted for sex, age groups, educational attainment, job status, marital status, parental education level, and economic hardship at age 15 in the analysis of discrate; adjusted for sex, age groups, education categories, marital status, work situation, parental education level, economic hardship at age 15, and Q22 proxy in the analysis of hyperbolic.
* p<0.0045 (Bonferroni’s correction).

## Sheet: Appendix Table4
Appendix table 4 Comparison of personal value (commitment to value and 11 priority area of value) at age 15 retrospectively reported among the study sample, irrational groups, switching group, and missing group†
		Sample in the analysis (n=1,880)			IR1 (n=75)			IR2 (n=143)			SW (n=51)			IR3 (n=176)			Missing (n=159)			Overall comparison (df=5)
		Mean‡	SD/SE‡		Mean‡	SD/SE‡	p	Mean‡	SD/SE‡	p	Mean‡	SD/SE‡	p	Mean‡	SD/SE‡	p	Mean‡	SD/SE‡	p	F	p
Crude
	commitment to value	26.516	4.72307		24.64	4.49817	0.004	26.5524	4.49817	1	26.1373	4.49817	0.986	25.8693	4.49817	0.355	25.8428	4.49817	0.362	3.193	0.007
	Not bothering others	5.6165	1.32854		5.28	1.60708	0.168	5.8042	1.29059	0.448	5.3922	1.42938	0.755	5.2443	1.52408	0.003*	5.5849	1.49388	0.999	4.093	0.001*
	Being evaluated by others	4.9069	1.37775		4.9069	1.37775	0.448	4.993	1.4117	0.755	5.2549	1.30909	0.003*	4.7216	1.5517	0.999	4.9057	1.2965	0.955	1.478	0.194
	Having and keeping a belief	4.8293	1.39111		4.72	1.40039	0.755	4.9021	1.51199	0.003*	4.9216	1.45387	0.999	4.6307	1.52876	0.955	4.9245	1.30988	0.96	1.054	0.384
	Economically succeeding	4.2319	1.51784		3.9733	1.67633	0.003*	4.3497	1.49769	0.999	4.1176	1.57031	0.955	4.0625	1.68067	0.96	4.2579	1.43736	0.333	1.056	0.383
	Improving society	3.7723	1.43375		3.6267	1.66663	0.999	3.7972	1.37154	0.955	3.6667	1.29099	0.96	3.5341	1.50769	0.333	3.9308	1.31264	0.379	1.547	0.172
	Exploring what you were interested in	5.1596	1.38111		4.7867	1.37834	0.955	4.972	1.52419	0.96	5.2157	1.33137	0.333	5.0284	1.53968	0.379	5	1.45393	1	1.888	0.093
	Having influence on society	3.2739	1.40097		3.2667	1.4269	0.96	3.3147	1.31845	0.333	3.0588	1.46167	0.379	3.233	1.56287	1	3.5849	1.39303	0.971	1.784	0.113
	Actively challenging	4.5027	1.40515		4.5333	1.50075	0.333	4.5105	1.49585	0.379	4.451	1.48746	1	4.1989	1.54927	0.971	4.6667	1.39014	0.981	2.015	0.074
	Cherishing familiar people	5.5473	1.23066		5.4933	1.31902	0.379	5.7273	1.19377	1	5.7059	1.04488	0.971	5.2159	1.38109	0.981	5.7421	1.24887	0.994	4.095	0.001*
	Graduating from a famous school	4.3191	1.66204		4.28	1.5471	1	4.014	1.64439	0.971	3.9608	1.74311	0.981	3.733	1.80863	0.994	4.2516	1.56694	0.315	4.933	<0.001*
	Maintaining a stable life	4.8819	1.40776		4.7733	1.58177	0.971	4.965	1.43111	0.981	4.7843	1.44656	0.994	4.517	1.66296	0.315	4.9874	1.42752	0.929	2.58	0.025
Sex and age-adjusted
	commitment to value	26.417	0.12		24.646	0.55	0.00397392	26.444	0.404	0.999999	26.062	0.668	0.985739	25.719	0.363	0.353425	25.779	0.38	0.360388	2.982	0.011
	Not bothering others	5.657	0.034		5.24	0.156	0.159378	5.802	0.115	0.436325	5.425	0.19	0.747028	5.357	0.103	0.00236659	5.608	0.108	0.999437	3.524	0.004
	Being evaluated by others	4.872	0.035		4.717	0.16	0.953798	4.899	0.118	0.958984	5.2	0.195	0.327231	4.744	0.106	0.372807	4.862	0.111	1	1.064	0.378
	Having and keeping a belief	4.85	0.036		4.729	0.163	0.971011	4.943	0.119	0.981252	4.931	0.198	0.994127	4.643	0.107	0.313857	4.936	0.112	0.928529	1.13	0.342
	Economically succeeding	4.282	0.039		4.036	0.177	0.553067	4.461	0.13	0.902047	4.175	0.215	0.989225	4.064	0.117	0.575764	4.306	0.122	0.999882	1.506	0.185
	Improving society	3.818	0.036		3.641	0.166	0.912344	3.864	0.122	0.999897	3.705	0.201	0.989915	3.583	0.109	0.160639	3.964	0.114	0.62625	1.559	0.168
	Exploring what you were interested in	5.143	0.035		4.828	0.162	0.111116	5.012	0.119	0.475055	5.194	0.197	0.999439	4.944	0.107	0.733306	4.989	0.112	0.595572	1.729	0.125
	Having influence on society	3.315	0.035		3.33	0.163	1	3.419	0.119	0.998738	3.107	0.198	0.8048	3.221	0.107	0.997948	3.627	0.112	0.0359491	2.039	0.07
	Actively challenging	4.506	0.036		4.544	0.165	0.999935	4.511	0.121	1	4.469	0.201	0.999661	4.2	0.109	0.0339087	4.678	0.114	0.588742	2.05	0.069
	Cherishing familiar people	5.54	0.031		5.439	0.143	0.997898	5.661	0.105	0.381771	5.694	0.173	0.89507	5.273	0.094	0.00323075	5.729	0.099	0.247391	2.899	0.013
	Graduating from a famous school	4.345	0.042		4.254	0.192	0.999898	4.011	0.141	0.159112	3.983	0.234	0.495124	3.806	0.127	<0.001*	4.267	0.133	0.992183	4.507	0
	Maintaining a stable life	4.894	0.036		4.736	0.166	0.974026	4.946	0.122	0.969351	4.784	0.202	0.993044	4.577	0.11	0.00616341	4.987	0.115	0.901441	2.02	0.073
Fully adjusted
	commitment to value	25.223	0.358		23.6	0.627	0.00374137	25.394	0.522	0.999999	24.992	0.739	0.985417	24.701	0.478	0.348032	24.823	0.491	0.354972	2.208	0.051
	Not bothering others	5.208	0.102		4.836	0.178	0.155295	5.384	0.148	0.43044	4.992	0.21	0.742871	4.955	0.136	0.002*	5.209	0.14	0.999423	2.966	0.011
	Being evaluated by others	4.331	0.104		4.229	0.181	0.951394	4.42	0.151	0.956827	4.727	0.214	0.314242	4.277	0.138	0.35941	4.407	0.142	1	1.173	0.32
	Having and keeping a belief	4.305	0.105		4.237	0.184	0.969688	4.455	0.154	0.980373	4.438	0.217	0.993837	4.165	0.141	0.302983	4.474	0.145	0.925536	1.245	0.285
	Economically succeeding	4.117	0.115		3.88	0.201	0.54953	4.31	0.168	0.900803	4.044	0.238	0.989061	3.921	0.154	0.572293	4.175	0.158	0.99988	1.448	0.204
	Improving society	3.353	0.107		3.212	0.188	0.909476	3.451	0.157	0.999893	3.277	0.222	0.989524	3.174	0.143	0.15419	3.57	0.148	0.617967	1.598	0.157
	Exploring what you were interested in	4.758	0.104		4.465	0.183	0.10237	4.693	0.152	0.459165	4.816	0.215	0.999399	4.614	0.139	0.72154	4.692	0.143	0.5808	1.035	0.395
	Having influence on society	3.086	0.106		3.108	0.186	1	3.215	0.155	0.998724	2.895	0.219	0.803341	3.017	0.142	0.997926	3.439	0.146	0.0353186	2.393	0.036
	Actively challenging	4.075	0.107		4.167	0.187	0.999932	4.144	0.156	1	4.097	0.221	0.999643	3.835	0.143	0.0310928	4.335	0.147	0.57763	2.188	0.053
	Cherishing familiar people	5.365	0.093		5.287	0.163	0.997887	5.482	0.136	0.380595	5.537	0.192	0.894647	5.118	0.124	0.003*	5.555	0.128	0.246359	2.661	0.021
	Graduating from a famous school	3.06	0.116		3.094	0.202	0.999845	2.916	0.169	0.101134	2.847	0.239	0.401098	2.725	0.154	<0.001*	3.252	0.159	0.988483	2.517	0.028
	Maintaining a stable life	4.457	0.108		4.334	0.189	0.973164	4.558	0.157	0.968346	4.381	0.222	0.992798	4.2	0.144	0.00566014	4.633	0.148	0.898591	1.887	0.093
† Irrational group 1 (IR1): selecting reward in distant future that was lower (-5% gain) than one in near future; Irrational group 2 (IR2): selecting reward in distant future that was same (0% gain) as one in near future; Irrational group 3 (IR3): selecting reward in near future despite of gain to be obtained in distant future; SW: switching near and distant future rewards multiple times; missing…
‡ For crude analysis, means and standard deviations (SDs) are shown; for adjusted analyses, adjusted means and standard errors (SEs) are shown.
	Overall ps across the groups (df=5) and post-hoc ps using Dunnett compared to the sample used in the main analysis are also shown.
§ Adjusted for sex, age groups, educational attainment, job status, marital status, parental education level, and economic hardship at age 15 in the analysis of discrate; adjusted for sex, age groups, education categories, marital status, work situation, parental education level, economic hardship at age 15, and Q22 proxy in the analysis of hyperbolic.
* p<0.0045 (Bonferroni’s correction).
